# Supplementary material for: Characterization of the first complete chloroplast genome of Amaranthus hybridus (Caryophyllales: Amaranthaceae) with phylogenetic implications
Source: Mitochondrial DNA B Resour. 2021 Oct 27;6(11):3306–8. doi: 10.1080/23802359.2021.1994890 (PMC8555552; doi:10.1080/23802359.2021.1994890)
Supplement: Supplemental Material [file TMDN_A_1994890_SM6877.xlsx]

## Sheet: Table S1
Table S1 Gene list in chloroplast genome of Amaranthus hybridus
CDS	tRNAs	rRNAs
rps12	trnH-GUG	rrn16
psbA	trnK-UUU	rrn23
matK	trnQ-UUG	rrn4.5
rps16	trnS-GCU	rrn5
psbK	trnG-UCC	rrn5
psbI	trnR-UCU	rrn4.5
atpA	trnC-GCA	rrn23
atpF	trnD-GUC	rrn16
atpH	trnY-GUA
atpI	trnE-UUC
rps2	trnT-GGU
rpoC2	trnS-UGA
rpoC1	trnG-GCC
rpoB	trnfM-CAU
petN	trnS-GGA
psbM	trnT-UGU
psbD	trnL-UAA
psbC	trnF-GAA
psbZ	trnV-UAC
rps14	trnM-CAU
psaB	trnW-CCA
psaA	trnP-UGG
ycf3	trnI-CAU
rps4	trnL-CAA
ndhJ	trnV-GAC
ndhK	trnI-GAU
ndhC	trnA-UGC
atpE	trnR-ACG
atpB	trnN-GUU
rbcL	trnL-UAG
accD	trnN-GUU
psaI	trnR-ACG
ycf4	trnA-UGC
cemA	trnI-GAU
petA	trnV-GAC
psbJ	trnL-CAA
psbL	trnI-CAU
psbF
psbE
petL
petG
psaJ
rpl33
rps18
rpl20
rps12
clpP
psbB
psbT
psbN
psbH
petB
petD
rpoA
rps11
rpl36
infA
rps8
rpl14
rpl16
rps3
rpl22
rps19
rpl2
rpl23
ycf2
ndhB
rps7
ycf1
ndhF
rpl32
ccsA
ndhD
psaC
ndhE
ndhG
ndhI
ndhA
ndhH
rps15
ycf1
rps7
ndhB
ycf2
rpl23
rpl2
